# Supplementary material for: In Vitro Validation of a Novel Continuous Intra-Abdominal Pressure Measurement System (TraumaGuard)
Source: J Clin Med. 2023 Sep 28;12(19):6260. doi: 10.3390/jcm12196260 (PMC10573363; doi:10.3390/jcm12196260)
Supplement: Supplementary file 1 [file jcm-12-06260-s001.zip]

Archive with 13 entries (13 files):
- Figure S1.tif
- Figure S10.tif
- Figure S11.tif
- Figure S12.tif
- Figure S2.tif
- Figure S3.tif
- Figure S4.tif
- Figure S5.tif
- Figure S6.tif
- Figure S7.tif
- Figure S8.tif
- Figure S9.tif
- Table S1.pdf
